# Supplementary material for: Association of monocyte myeloperoxidase with incident cardiovascular disease: The Atherosclerosis Risk in Communities Study
Source: PLoS One. 2018 Oct 9;13(10):e0205310. doi: 10.1371/journal.pone.0205310 (PMC6177167; doi:10.1371/journal.pone.0205310)
Supplement: S1 File — (SAS) [file pone.0205310.s002.sas]

libname mpo 'C:\Users\oyenu008\Desktop\mMPO and CVD analysis';
data temp;
set mpo.temp;
run;
*notes: excluded prev_pad, added cvd deaths to allinc, composite endpoint variable is Allinc;
*Follow up time variable names:  fu_mort15 fu_HF fu_Allinc;
*Endpoint variable names: DEAD15(N=295)  inc_hf15(N=163) Allinc (N = 290);
*Using categorical representation (Tertiles) for consistency of flow with Table 1; 
*Analysis: Model 1 = Demographics, Model 2: Risk factors; 

proc format;
value 
sexf 	0 = 'M'
		1 = 'F';
value 
racef	0 = 'W'
		1 = 'B';
value
Tertf  	0 = 'T1'
		1 = 'T2'
		2 = 'T3';
value 
smokef 		1='never' 
       		2='current' 
       		3='former';
value 
missingf 	1 ='Y' 
          	2 ='N'
		  	4 ='Unknown';
run;


proc rank data = temp out= C groups = 3;
var P6MONOL2XD;
ranks MonoxT;
run;
proc contents;
run;
proc surveyfreq;
strata centerimt/list;
tables inc_MI15 inc_hf15 inc_isc15 inc_pad15 cvd_d15 any_inc15 Allinc dead15;
weight WEIGHT_OVERALL;
run;
proc surveymeans min max;
var fu_Allinc;
strata centerimt/list;
weight WEIGHT_OVERALL;
run;
*1. Xmed characteristics, focusing on x med variable first;
proc univariate data = C plots vardef = weight;
var P6MONOL2XD CARMRIAGE BMI CLAA2 CLAA4 SBPF20 SBPF21  CIGTYRC1 PACKYRC1 CLAA3;
weight WEIGHT_OVERALL;
run;


*Normally distributed variables;
proc surveymeans data = C nobs mean stderr clm t;
var CARMRIAGE BMI CLAA2 CLAA4 SBPF20 SBPF21 ;
Domain MonoxT;
strata centerimt/list;
weight WEIGHT_OVERALL; 
run;
*variables with markedly skewed distributions;
proc surveymeans data = C  median q1 q3 nobs sum;
var  CLAA3 ;
domain MonoxT;
strata centerimt/list;
run;

proc means data = C N mean std min max maxdec = 1 vardef = weight;
var P6MONOL2XD CARMRIAGE BMI CLAA2 CLAA4 SBPF20 SBPF21 ;
class MonoxT;
weight WEIGHT_OVERALL;
run;*comparing the point estimates using weights and only proc means to proc surveymeans estimates;

*test for trend for continuous variables;
*test for trend using surveyreg;
proc surveyreg;
weight WEIGHT_OVERALL;
strata centerimt/list;
model CARMRIAGE = MonoxT/solution;
lsmeans MonoxT/pdiff;
run;
proc surveyreg;
weight WEIGHT_OVERALL;
strata centerimt/list;
model BMI = MonoxT/solution;
lsmeans MonoxT/pdiff;
run;
proc surveyreg;
weight WEIGHT_OVERALL;
strata centerimt/list;
model CLAA2 = MonoxT/solution;
lsmeans MonoxT/pdiff;
run;
proc surveyreg;
weight WEIGHT_OVERALL;
strata centerimt/list;
model CLAA4 = MonoxT/solution;
lsmeans MonoxT/pdiff;
run;
proc surveyreg;
weight WEIGHT_OVERALL;
strata centerimt/list;
model SBPF20 = MonoxT/solution;
lsmeans MonoxT/pdiff;
run;
proc surveyreg;
weight WEIGHT_OVERALL;
strata centerimt/list;
model SBPF21 = MonoxT/solution;
lsmeans MonoxT/pdiff;
run;

*converting race and gender variables from character to numerical variables;
Data C;
set C;
if racegrp = 'W' then race = 0; else
if racegrp = 'B' then race = 1;

if gender = 'M' then Sex = 0;else
if gender = 'F' then Sex = 1;


*test for trend for categorical variables;
proc surveyreg data = C;
weight WEIGHT_OVERALL;
strata centerimt/list;
model sex = MonoxT/solution;
lsmeans MonoxT/pdiff;
run;
proc surveyreg data = C;
weight WEIGHT_OVERALL;
strata centerimt/list;
model race = MonoxT/solution;
lsmeans MonoxT/pdiff;
run;
proc surveyreg data = C;
weight WEIGHT_OVERALL;
strata centerimt/list;
model DIABTSC2 = MonoxT/solution;
lsmeans MonoxT/pdiff;
run;
proc surveyreg data = C;
weight WEIGHT_OVERALL;
strata centerimt/list;
model HYPTMDC4_01_2 = MonoxT/solution;
lsmeans MonoxT/pdiff;
run;
proc surveyreg data = D;
weight WEIGHT_OVERALL;
strata centerimt/list;
model CHOLMDC4_01_2 = MonoxT/solution;
lsmeans MonoxT/pdiff;
run;

*generating a missing category to ensure consistent N's in heirachical models;
Data D;
set C;
if DIABTSC2 = . then DIABTSC2 =  4;
if HYPTMDC4_01_2 = . then HYPTMDC4_01_2 = 4;
if CHOLMDC4_01_2 = . then CHOLMDC4_01_2 = 4;


*weighted proportions and Total N of categorical variables;
proc surveyfreq data = D ;
strata centerimt/list;
weight  WEIGHT_OVERALL;
tables MonoxT*Center/ row nofreq chisq;*nocol cmh1;
run;

proc surveyfreq data = D;
strata centerimt/list;
weight  WEIGHT_OVERALL;
tables MonoxT*racegrp/ row nofreq chisq;*nocol cmh1;
run;

proc surveyfreq data = D;
strata centerimt/list;
weight  WEIGHT_OVERALL;
tables MonoxT*gender/ row nofreq chisq;*nocol cmh1;
run;

proc surveyfreq data = D;
strata centerimt/list;
weight  WEIGHT_OVERALL;
tables MonoxT*CIGTC1/ row nofreq  chisq;*nocol cmh1;
run;

proc surveyfreq data = D;
strata centerimt/list;
weight  WEIGHT_OVERALL;
tables MonoxT*DIABTSC2/row nofreq  chisq;*nocol cmh1;
run;
proc surveyfreq data = D;* use dataset C for p-trend calculations;
strata centerimt/list;
weight  WEIGHT_OVERALL;
tables MonoxT*HYPTMDC4_01_2/row nofreq  chisq;*nocol cmh1;		
run;

proc surveyfreq data = D;
strata centerimt/list;
weight  WEIGHT_OVERALL;
tables MonoxT*CHOLMDC4_01_2/row nofreq  chisq;*nocol cmh1;
run;


*prep, looking at number of events per monocyte MPO quintile;
proc surveyfreq data = E;
tables Allinc*MonoxT;
tables Dead15*MonoxT;
tables Inc_hf15*MonoxT;
strata centerimt/list;
weight  WEIGHT_OVERALL;
run;

data E;
set D;*log transformed follow up time to compare skewness;
logfu_HF = log(fu_HF);
logfu_All = log(fu_Allinc);
logfu_Mort = log(fu_mort15);
run;
data X;
set E;
_RATE_ = 1/WEIGHT_OVERALL;
run;
proc univariate;
var fu_hf logfu_HF fu_Allinc fu_mort15 logfu_All logfu_Mort;
run;*unweighted;
proc univariate;
var fu_hf logfu_HF fu_Allinc fu_mort15 logfu_All logfu_Mort;
weight WEIGHT_OVERALL;
run;*weighted;
proc corr;
var CARMRIAGE BMI CLAA2 CLAA4 SBPF20 SBPF21 CIGTYRC1 PACKYRC1 CLAA3;
run;*dropped CIGTYRC1 because its' correlation with PACKYRC1 ==1;

libname mpo 'C:\Users\oyenu008\Desktop\mMPO and CVD analysis';
data mpo.E;
set work.E;
run;*created permanent dataset containing new variables;

ods rtf file = 'C:\Users\oyenu008\Desktop\mMPO and CVD analysis\Allinc.rtf' style = journal;
*Survival curves;
proc lifetest data = E graphics notable plots=s (nocensor atrisk = 0 to 24 by 2);
time fu_Allinc*Allinc(0);
strata  MonoxT;
weight  WEIGHT_OVERALL;
title 'Survival curves for Allinc mMPO tertile';
run;*output contains unweighted N, fail to reject null for logrank and wilcoxon ;


/***************************************************Cox regression for all events****************************************************/

*Step1;
*Proportional hazards assumption;
proc surveyphreg data = E;
class MonoxT (param = ref ref = '0');
strata centerimt/list;
weight  WEIGHT_OVERALL;
model fu_Allinc*Allinc(0) = MonoxT phazard/df = none risklimits ties=efron;
phazard = MonoxT*log(fu_Allinc);
proportionality_test : test phazard;
title 'proportional Hazards test for all events';
run; *proportional hazards assumption holds (X^2= 0.7268, Infty df, p = 0.3939 ); 
*step 2;
*Exploring associations;
proc surveyphreg data = E;
class MonoxT (param = ref ref = '0');
strata centerimt/list;
weight  WEIGHT_OVERALL;
model fu_Allinc*Allinc(0) = MonoxT /df = none risklimits ties=efron;
title 'Exploring association of All events and mMPO';
run;


*Model 1;
proc surveyphreg data = E;
format sex sexf. race racef. ;
class MonoxT (param = ref ref = '0') race(param = ref ref = 'W') Sex(param = ref ref = 'M');
strata centerimt/list;
weight  WEIGHT_OVERALL;
model fu_Allinc*Allinc(0) = MonoxT race CARMRIAGE Sex /df = none risklimits ties=efron;
title 'Model 1, All events vs mMPO tertile';
run;
*Model 1 trend;
proc surveyphreg data = E;
format sex sexf. race racef. ;
class race(param = ref ref = 'W') Sex(param = ref ref = 'M');
strata centerimt/list;
weight  WEIGHT_OVERALL;
model fu_Allinc*Allinc(0) = MonoxT race CARMRIAGE Sex /df = none risklimits ties=efron;
title 'Model 1, All events vs mMPO tertile';
run;

*assessing interactions;
proc surveyphreg data = E;
class MonoxT (param = ref ref = '0') race(param = ref ref = '0') Sex(param = ref ref = '0');
strata centerimt/list;
weight  WEIGHT_OVERALL;
model fu_Allinc*Allinc(0) = MonoxT race CARMRIAGE Sex IntAge/df = none risklimits ties=efron;
IntAge = MonoxT*CARMRIAGE;
title 'Age interaction for Model 1, All events vs mMPO tertile';
run;*Not significant (p =0.9780);
proc surveyphreg data = E;
class MonoxT (param = ref ref = '0') race(param = ref ref = '0') Sex(param = ref ref = '0');
strata centerimt/list;
weight  WEIGHT_OVERALL;
model fu_Allinc*Allinc(0) = MonoxT race CARMRIAGE Sex IntRace/df = none risklimits ties=efron;
IntRace = MonoxT*Race;
title 'Race interaction for Model 1, All events vs mMPO tertile';
run;*Not Significant (p = 0.5214);
proc surveyphreg data = E;
class MonoxT (param = ref ref = '0') race(param = ref ref = '0') Sex(param = ref ref = '0');
strata centerimt/list;
weight  WEIGHT_OVERALL;
model fu_Allinc*Allinc(0) = MonoxT race CARMRIAGE Sex Intsex/df = none risklimits ties=efron;
Intsex = MonoxT*Sex;
title 'Gender interaction for Model 1, All events vs mMPO tertile';
run;*Not significant ( p= 0.2958) ;

*Model 2;
proc surveyphreg data = E;
class MonoxT (param = ref ref = '0') race(param = ref ref = '0') Sex(param = ref ref = '0') CIGTC1(param = ref ref = '3') HYPTMDC4_01_2(param = ref ref = '0')   DIABTSC2(param = ref ref = '0') CHOLMDC4_01_2 (param = ref ref = '0');
strata centerimt/list;
weight  WEIGHT_OVERALL;
model fu_Allinc*Allinc(0) = MonoxT race sex CARMRIAGE  CHOLMDC4_01_2 DIABTSC2 HYPTMDC4_01_2 CIGTC1  BMI CLAA2 CLAA4 SBPF20 SBPF21 PACKYRC1 CLAA3/df = none rl risklimits ties=efron;
title 'Model 2, All events vs mMPO tertiles without interaction terms';
run;
*Model 2 trend;
proc surveyphreg data = E;
class race(param = ref ref = '0') Sex(param = ref ref = '0') CIGTC1(param = ref ref = '3') HYPTMDC4_01_2(param = ref ref = '0')   DIABTSC2(param = ref ref = '0') CHOLMDC4_01_2 (param = ref ref = '0');
strata centerimt/list;
weight  WEIGHT_OVERALL;
model fu_Allinc*Allinc(0) = MonoxT race sex CARMRIAGE  CHOLMDC4_01_2 DIABTSC2 HYPTMDC4_01_2 CIGTC1  BMI CLAA2 CLAA4 SBPF20 SBPF21 PACKYRC1 CLAA3/df = none rl risklimits ties=efron;
title 'Model 2, All events vs mMPO tertiles without interaction terms';
run;

*Events, person-years, incidence rates, CI;
*Allinc;
data Events;
set E;
keep WEIGHT_OVERALL DEAD15 inc_hf15 Allinc fu_mort15 fu_HF fu_Allinc MonoxT;
run;
proc summary data = Events nway;
var  Allinc fu_Allinc ;
class MonoxT;
weight  WEIGHT_OVERALL;
output out = rates  sum= Allinc fu_Allinc;
run;
data rates;
set rates;
_rate = 1000*(Allinc/fu_Allinc);
CI_LOW=_RATE/EXP(1.96*SQRT(1/Allinc));
  CI_HIGH=_RATE*EXP(1.96*SQRT(1/Allinc));
RUN;
PROC PRINT data= rates NOOBS;
  VAR MonoxT Allinc fu_Allinc _RATE CI_LOW CI_HIGH;
  FORMAT _RATE CI_LOW CI_HIGH;
title 'Number of  events by mMPO tertile';
      RUN;
proc means data = Events sum mean median min max;
var Allinc fu_Allinc;
weight  WEIGHT_OVERALL;
title ' events of All events by mMPO tertile';
run;
*Poisson code;
proc genmod data = E;
class MonoxT (param = ref ref = '0') race(param = ref ref = '0') Sex(param = ref ref = '0') CIGTC1(param = ref ref = '3') HYPTMDC4_01_2(param = ref ref = '0')   DIABTSC2(param = ref ref = '0') CHOLMDC4_01_2 (param = ref ref = '0');
model Allinc = MonoxT /dist = Poisson link = log offset = logfu_All;
weight  WEIGHT_OVERALL;
title 'Rates for All inc';
run;

ods rtf close;
/******************************************************************************************************************************************
*******************************************************Incident heart failure**************************************************************
*******************************************************************************************************************************************/


ods rtf file = 'C:\Users\oyenu008\Desktop\mMPO and CVD analysis\IncHF.rtf' style = journal;

*Survival curves;
proc lifetest data = E graphics notable plots=s (nocensor atrisk = 0 to 24 by 2);
time fu_HF*inc_hf15(0);
strata  MonoxT;
weight  WEIGHT_OVERALL;
title 'Survival curves for incident heart failure vs mMPO tertile';
run;*output contains unweighted N, fail to reject null for logrank and wilcoxon ;


/*************************************************************Cox regression for Incident heart failure**********************************/

*Step1;
*Proportional hazards assumption;
proc surveyphreg data = E;
class MonoxT (param = ref ref = '0');
strata centerimt/list;
weight  WEIGHT_OVERALL;
model fu_HF*inc_hf15(0) = MonoxT phazard/df = none risklimits ties=efron;
phazard = MonoxT*log(fu_HF);
proportionality_test : test phazard;
title 'proportional Hazards test for Incident heart failure';
run; *proportional hazards assumption holds (p = 0.7897); 

*step 2;
*Exploring associations;
proc surveyphreg data = E;
class MonoxT (param = ref ref = '0');
strata centerimt/list;
weight  WEIGHT_OVERALL;
model fu_HF*inc_hf15(0) = MonoxT /df = none risklimits ties=efron;
title 'Exploring association of Incident heart failure and mMPO';
run;


*Model 1;
proc surveyphreg data = E;
format sex sexf. race racef. MonoxT tertf.;
class MonoxT (param = ref ref = 'T1') race(param = ref ref = 'W') Sex(param = ref ref = 'M');
strata centerimt/list;
weight  WEIGHT_OVERALL;
model fu_HF*inc_hf15(0) = MonoxT race CARMRIAGE Sex /df = none risklimits ties=efron;
title 'Model 1, Incident heart failure vs mMPO tertile';
run;
*Model 1 trend;
proc surveyphreg data = E;
format sex sexf. race racef. MonoxT tertf.;
class race(param = ref ref = 'W') Sex(param = ref ref = 'M');
strata centerimt/list;
weight  WEIGHT_OVERALL;
model fu_HF*inc_hf15(0) = MonoxT race CARMRIAGE Sex /df = none risklimits ties=efron;
title 'Model 1, Incident heart failure vs mMPO tertile';
run;


*assessing interactions;
proc surveyphreg data = E;
class MonoxT (param = ref ref = '0') race(param = ref ref = '0') Sex(param = ref ref = '0');
strata centerimt/list;
weight  WEIGHT_OVERALL;
model fu_HF*inc_hf15(0) = MonoxT race CARMRIAGE Sex IntAge/df = none risklimits ties=efron;
IntAge = MonoxT*CARMRIAGE;
title 'Age interaction for Model 1, Incident heart failure vs mMPO tertile';
run;*Not significant (P = 0.5706);
proc surveyphreg data = E;
class MonoxT (param = ref ref = '0') race(param = ref ref = '0') Sex(param = ref ref = '0');
strata centerimt/list;
weight  WEIGHT_OVERALL;
model fu_HF*inc_hf15(0) = MonoxT race CARMRIAGE Sex IntRace/df = none risklimits ties=efron;
IntRace = MonoxT*Race;
title 'Race interaction for Model 1, Incident heart failure vs mMPO tertile';
run;*Not significant (P = 0.1436);
proc surveyphreg data = E;
class MonoxT (param = ref ref = '0') race(param = ref ref = '0') Sex(param = ref ref = '0');
strata centerimt/list;
weight  WEIGHT_OVERALL;
model fu_HF*inc_hf15(0) = MonoxT race CARMRIAGE Sex Intsex/df = none risklimits ties=efron;
Intsex = MonoxT*Sex;
title 'Gender interaction for Model 1, Incident heart failure vs mMPO tertile';
run;*Not significant(0.2016);


*Model 2;
proc surveyphreg data = E;
format sex sexf. race racef. MonoxT tertf.;
class MonoxT (param = ref ref = 'T1') race(param = ref ref = 'W') Sex(param = ref ref = 'M') CIGTC1(param = ref ref = '3') HYPTMDC4_01_2(param = ref ref = '0')   DIABTSC2(param = ref ref = '0') CHOLMDC4_01_2 (param = ref ref = '0');
strata centerimt/list;
weight  WEIGHT_OVERALL;
model fu_HF*inc_hf15(0) = MonoxT race sex CARMRIAGE CHOLMDC4_01_2 DIABTSC2 HYPTMDC4_01_2 CIGTC1  BMI CLAA2 CLAA4 SBPF20 SBPF21 PACKYRC1 CLAA3/df = none rl risklimits ties=efron;
title 'Model 2, Incident heart failure vs mMPO tertiles without interaction terms';
run;
*Model 2 trend;
proc surveyphreg data = E;
format sex sexf. race racef. MonoxT tertf.;
class  race(param = ref ref = 'W') Sex(param = ref ref = 'M') CIGTC1(param = ref ref = '3') HYPTMDC4_01_2(param = ref ref = '0')   DIABTSC2(param = ref ref = '0') CHOLMDC4_01_2 (param = ref ref = '0');
strata centerimt/list;
weight  WEIGHT_OVERALL;
model fu_HF*inc_hf15(0) = MonoxT race sex CARMRIAGE CHOLMDC4_01_2 DIABTSC2 HYPTMDC4_01_2 CIGTC1  BMI CLAA2 CLAA4 SBPF20 SBPF21 PACKYRC1 CLAA3/df = none rl risklimits ties=efron;
title 'Model 2, Incident heart failure vs mMPO tertiles without interaction terms';
run;

*Events, person-years, incidence rates, CI;
*inc_hf15;
data Events;
set E;
keep WEIGHT_OVERALL DEAD15 inc_hf15 Allinc fu_mort15 fu_HF fu_Allinc MonoxT;
run;
proc summary data = Events nway;
var inc_hf15 fu_HF;
class MonoxT;
weight  WEIGHT_OVERALL;
output out = rates  sum= inc_hf15 fu_HF;
run;
data rates;
set rates;
_rate = 1000*(inc_hf15/fu_HF);
CI_LOW=_RATE/EXP(1.96*SQRT(1/inc_hf15));
  CI_HIGH=_RATE*EXP(1.96*SQRT(1/inc_hf15));
RUN;
PROC PRINT data= rates NOOBS;
  VAR MonoxT inc_hf15 fu_HF _RATE CI_LOW CI_HIGH;
  FORMAT _RATE CI_LOW CI_HIGH;
title 'Number of events by mMPO tertile';
      RUN;
proc means data = Events sum mean median min max;
var inc_hf15 fu_HF;
weight  WEIGHT_OVERALL;
title ' Events of Incident heart failure by mMPO tertile';
run;
ods rtf close;
*Poisson code;
proc genmod data = E;
class MonoxT (param = ref ref = '0') race(param = ref ref = '0') Sex(param = ref ref = '0') CIGTC1(param = ref ref = '3') HYPTMDC4_01_2(param = ref ref = '0')   DIABTSC2(param = ref ref = '0') CHOLMDC4_01_2 (param = ref ref = '0');
model inc_hf15 = MonoxT /dist = Poisson link = log offset = logfu_HF;
weight  WEIGHT_OVERALL;
title 'Rates for All inc';
run;

/******************************************************************************************************************************************
*******************************************************Incident CHD**************************************************************
*******************************************************************************************************************************************/

ods rtf file = 'C:\Users\oyenu008\Desktop\mMPO and CVD analysis\IncCHD.rtf' style = journal;

*Survival curves;
proc lifetest data = E graphics notable plots=s (nocensor atrisk = 0 to 24 by 2);
time fu_mi*inc_mi15(0);
strata  MonoxT;
weight  WEIGHT_OVERALL;
title 'Survival curves for Incident CHD vs mMPO tertile';
run;*output contains unweighted N, fail to reject null for logrank and wilcoxon ;


/*************************************************************Cox regression for incident CHD **********************************/
*Step1;
*Proportional hazards assumption;
proc surveyphreg data = E;
class MonoxT (param = ref ref = '0');
strata centerimt/list;
weight  WEIGHT_OVERALL;
model fu_mi*inc_mi15(0) = MonoxT phazard/df = none risklimits ties=efron;
phazard = MonoxT*log(fu_mi);
proportionality_test : test phazard;
title 'proportional Hazards test for Incident CHD';
run; *proportional hazards assumption holds (p = 0.4225); 

*step 2;
*Exploring associations;
proc surveyphreg data = E;
class MonoxT (param = ref ref = '0');
strata centerimt/list;
weight  WEIGHT_OVERALL;
model fu_mi*inc_mi15(0) = MonoxT /df = none risklimits ties=efron;
title 'Exploring association of Incident CHD and mMPO';
run;


*Model 1;
proc surveyphreg data = E;
format sex sexf. race racef. MonoxT tertf.;
strata centerimt/list;
weight  WEIGHT_OVERALL;
class MonoxT (param = ref ref = 'T1') race(param = ref ref = 'W') Sex(param = ref ref = 'M');
model fu_mi*inc_mi15(0) = MonoxT race CARMRIAGE Sex /df = none risklimits ties=efron;
title 'Model 1, Incident CHD vs mMPO tertile';
run;
*Model 1 trend;
proc surveyphreg data = E;
format sex sexf. race racef. MonoxT tertf.;
strata centerimt/list;
weight  WEIGHT_OVERALL;
class  race(param = ref ref = 'W') Sex(param = ref ref = 'M');
model fu_mi*inc_mi15(0) = MonoxT race CARMRIAGE Sex /df = none risklimits ties=efron;
title 'Model 1, Incident CHD vs mMPO tertile';
run;


*assessing interactions;
proc surveyphreg data = E;
class MonoxT (param = ref ref = '0') race(param = ref ref = '0') Sex(param = ref ref = '0');
strata centerimt/list;
weight  WEIGHT_OVERALL;
model fu_mi*inc_mi15(0) = MonoxT race CARMRIAGE Sex IntAge/df = none risklimits ties=efron;
IntAge = MonoxT*CARMRIAGE;
title 'Age interaction for Model 1, Incident CHD vs mMPO tertile';
run;*Not significant (P = 0.8788);
proc surveyphreg data = E;
class MonoxT (param = ref ref = '0') race(param = ref ref = '0') Sex(param = ref ref = '0');
strata centerimt/list;
weight  WEIGHT_OVERALL;
model fu_mi*inc_mi15(0) = MonoxT race CARMRIAGE Sex IntRace/df = none risklimits ties=efron;
IntRace = MonoxT*Race;
title 'Race interaction for Model 1, Incident CHD vs mMPO tertile';
run;*Not significant (P = 0.5821);
proc surveyphreg data = E;
class MonoxT (param = ref ref = '0') race(param = ref ref = '0') Sex(param = ref ref = '0');
strata centerimt/list;
weight  WEIGHT_OVERALL;
model fu_mi*inc_mi15(0) = MonoxT race CARMRIAGE Sex Intsex/df = none risklimits ties=efron;
Intsex = MonoxT*Sex;
title 'Gender interaction for Model 1, Incident CHD vs mMPO tertile';
run;*Not significant (P = 0.9246);


*Model 2;
proc surveyphreg data = E;
format sex sexf. race racef. MonoxT tertf.;
class MonoxT (param = ref ref = 'T1') race(param = ref ref = 'W') Sex(param = ref ref = 'M') CIGTC1(param = ref ref = '3') HYPTMDC4_01_2(param = ref ref = '0')   DIABTSC2(param = ref ref = '0') CHOLMDC4_01_2 (param = ref ref = '0');
strata centerimt/list;
weight  WEIGHT_OVERALL;
model fu_mi*inc_mi15(0) = MonoxT race sex CARMRIAGE CHOLMDC4_01_2 DIABTSC2 HYPTMDC4_01_2 CIGTC1  BMI CLAA2 CLAA4 SBPF20 SBPF21 PACKYRC1 CLAA3/df = none rl risklimits ties=efron;
title 'Model 2, Incident CHD vs mMPO tertiles without interaction terms';
run;
*Model 2 trend;
proc surveyphreg data = E;
format sex sexf. race racef. MonoxT tertf.;
class race(param = ref ref = 'W') Sex(param = ref ref = 'M') CIGTC1(param = ref ref = '3') HYPTMDC4_01_2(param = ref ref = '0')   DIABTSC2(param = ref ref = '0') CHOLMDC4_01_2 (param = ref ref = '0');
strata centerimt/list;
weight  WEIGHT_OVERALL;
model fu_mi*inc_mi15(0) = MonoxT race sex CARMRIAGE CHOLMDC4_01_2 DIABTSC2 HYPTMDC4_01_2 CIGTC1  BMI CLAA2 CLAA4 SBPF20 SBPF21 PACKYRC1 CLAA3/df = none rl risklimits ties=efron;
title 'Model 2, Incident CHD vs mMPO tertiles without interaction terms';
run;

*Events, person-years, incidence rates, CI;
*inc_mi15;
data Events;
set E;
keep WEIGHT_OVERALL DEAD15 fu_mi inc_mi15 inc_hf15 Allinc fu_mort15 fu_HF fu_Allinc MonoxT;
run;
proc summary data = Events nway;
var fu_mi inc_mi15;
class MonoxT;
weight  WEIGHT_OVERALL;
output out = rates  sum= fu_mi inc_mi15;
run;
data rates;
set rates;
_rate = 1000*(inc_mi15/fu_mi);
CI_LOW=_RATE/EXP(1.96*SQRT(1/inc_mi15));
  CI_HIGH=_RATE*EXP(1.96*SQRT(1/inc_mi15));
RUN;

PROC PRINT data= rates NOOBS;
  VAR MonoxT inc_mi15 fu_mi _RATE CI_LOW CI_HIGH;
  FORMAT _RATE CI_LOW CI_HIGH;
title 'Number of Incident CHD events by mMPO tertile';
      RUN;
proc means data = Events sum mean median min max;
var inc_mi15 fu_mi;
weight  WEIGHT_OVERALL;
title ' Events of Incident CHD by mMPO tertile';
run;
ods rtf close;

/******************************************************************************************************************************************
*******************************************************All-cause mortality**************************************************************
*******************************************************************************************************************************************/

ods rtf file = 'C:\Users\oyenu008\Desktop\mMPO and CVD analysis\IncMort.rtf' style = journal;

*Survival curves;
proc lifetest data = E graphics notable plots=s (nocensor atrisk = 0 to 24 by 2);
time fu_mort15*dead15(0);
strata  MonoxT;
weight  WEIGHT_OVERALL;
title 'Survival curves for All-cause mortality mMPO tertile';
run;*output contains unweighted N, fail to reject null for logrank and wilcoxon ;

/*************************************************************Cox regression**********************************/

*Step1;
*Proportional hazards assumption;
proc surveyphreg data = E;
class MonoxT (param = ref ref = '0');
strata centerimt/list;
weight  WEIGHT_OVERALL;
model fu_mort15*dead15(0) = MonoxT phazard/df = none risklimits ties=efron;
phazard = MonoxT*log(fu_mort15);
proportionality_test : test phazard;
title 'proportional Hazards test for All-cause mortality';
run; *proportional hazards assumption holds (p = 0.7913); 

*step 2;
*Exploring associations;
proc surveyphreg data = E;
class MonoxT (param = ref ref = '0');
strata centerimt/list;
weight  WEIGHT_OVERALL;
model fu_mort15*dead15(0) = MonoxT /df = none risklimits ties=efron;
title 'Exploring association of All-cause mortality and mMPO';
run;


*Model 1;
proc surveyphreg data = E;
format sex sexf. race racef. MonoxT tertf.;
class MonoxT (param = ref ref = 'T1') race(param = ref ref = 'W') Sex(param = ref ref = 'M');
strata centerimt/list;
weight  WEIGHT_OVERALL;
model fu_mort15*dead15(0) = MonoxT race CARMRIAGE Sex /df = none risklimits ties=efron;
title 'Model 1, All-cause mortality vs mMPO tertile';
run;
*Model 1 trend;
proc surveyphreg data = E;
format sex sexf. race racef. MonoxT tertf.;
class  race(param = ref ref = 'W') Sex(param = ref ref = 'M');
strata centerimt/list;
weight  WEIGHT_OVERALL;
model fu_mort15*dead15(0) = MonoxT race CARMRIAGE Sex /df = none risklimits ties=efron;
title 'Model 1, All-cause mortality vs mMPO tertile';
run;


*assessing interactions;
proc surveyphreg data = E;
class MonoxT (param = ref ref = '0') race(param = ref ref = '0') Sex(param = ref ref = '0');
strata centerimt/list;
weight  WEIGHT_OVERALL;
model fu_mort15*dead15(0) = MonoxT race CARMRIAGE Sex IntAge/df = none risklimits ties=efron;
IntAge = MonoxT*CARMRIAGE;
title 'Age interaction for Model 1, All-cause mortality vs mMPO tertile';
run;*Not significant (p = 0.3582);
proc surveyphreg data = E;
class MonoxT (param = ref ref = '0') race(param = ref ref = '0') Sex(param = ref ref = '0');
strata centerimt/list;
weight  WEIGHT_OVERALL;
model fu_mort15*dead15(0) = MonoxT race CARMRIAGE Sex IntRace/df = none risklimits ties=efron;
IntRace = MonoxT*Race;
title 'Race interaction for Model 1, All-cause mortality vs mMPO tertile';
run;*Not Significant (P = 0.7744);
proc surveyphreg data = E;
class MonoxT (param = ref ref = '0') race(param = ref ref = '0') Sex(param = ref ref = '0');
strata centerimt/list;
weight  WEIGHT_OVERALL;
model fu_mort15*dead15(0) = MonoxT race CARMRIAGE Sex Intsex/df = none risklimits ties=efron;
Intsex = MonoxT*Sex;
title 'Gender interaction for Model 1, All-cause mortality vs mMPO tertile';
run;*significant (p = 0.0413) ;


*Model 2;
proc surveyphreg data = E;
format  MonoxT tertf.;
class MonoxT (param = ref ref = 'T1') race(param = ref ref = '0') Sex(param = ref ref = '0') CIGTC1(param = ref ref = '3') HYPTMDC4_01_2(param = ref ref = '0')   DIABTSC2(param = ref ref = '0') CHOLMDC4_01_2 (param = ref ref = '0');
strata centerimt/list;
weight  WEIGHT_OVERALL;
model fu_mort15*dead15(0) = MonoxT race sex CARMRIAGE CHOLMDC4_01_2 DIABTSC2 HYPTMDC4_01_2 CIGTC1  BMI CLAA2 CLAA4 SBPF20 SBPF21 PACKYRC1 CLAA3/df = none rl risklimits ties=efron;
title 'Model 2, All-cause mortality vs mMPO tertiles without interaction terms';
run;
*Model 2 trend;
proc surveyphreg data = E;
format  MonoxT tertf.;
class race(param = ref ref = '0') Sex(param = ref ref = '0') CIGTC1(param = ref ref = '3') HYPTMDC4_01_2(param = ref ref = '0')   DIABTSC2(param = ref ref = '0') CHOLMDC4_01_2 (param = ref ref = '0');
strata centerimt/list;
weight  WEIGHT_OVERALL;
model fu_mort15*dead15(0) = MonoxT race sex CARMRIAGE CHOLMDC4_01_2 DIABTSC2 HYPTMDC4_01_2 CIGTC1  BMI CLAA2 CLAA4 SBPF20 SBPF21 PACKYRC1 CLAA3/df = none rl risklimits ties=efron;
title 'Model 2, All-cause mortality vs mMPO tertiles without interaction terms';
run;


/***************************************Stratified analysis for All-cause mortality by interaction term: gender*******************************************************/
proc surveyphreg data = E;
format  MonoxT tertf.;
class MonoxT (param = ref ref = 'T1') race(param = ref ref = '0') CIGTC1(param = ref ref = '3') HYPTMDC4_01_2(param = ref ref = '0')   DIABTSC2(param = ref ref = '0') CHOLMDC4_01_2 (param = ref ref = '0');
strata centerimt/list;
weight  WEIGHT_OVERALL;
domain sex;
model fu_mort15*dead15(0) = MonoxT race CARMRIAGE CHOLMDC4_01_2 DIABTSC2 HYPTMDC4_01_2 CIGTC1  BMI CLAA2 CLAA4 SBPF20 SBPF21 PACKYRC1 CLAA3/df = none rl risklimits ties=efron;
title 'Model 2, All-cause mortality vs mMPO tertiles domain analysis for sex';
run;
proc surveyphreg data = E;
format  MonoxT tertf.;
class race(param = ref ref = '0') CIGTC1(param = ref ref = '3') HYPTMDC4_01_2(param = ref ref = '0')   DIABTSC2(param = ref ref = '0') CHOLMDC4_01_2 (param = ref ref = '0');
strata centerimt/list;
weight  WEIGHT_OVERALL;
domain sex;
model fu_mort15*dead15(0) = MonoxT race CARMRIAGE CHOLMDC4_01_2 DIABTSC2 HYPTMDC4_01_2 CIGTC1  BMI CLAA2 CLAA4 SBPF20 SBPF21 PACKYRC1 CLAA3/df = none rl risklimits ties=efron;
title 'Model 2, All-cause mortality vs mMPO tertiles domain p for trend';
run;


*cross checking estimates against results of domain analysis;
*males;
proc surveyphreg data = E;
format sex sexf.  MonoxT tertf.;
class MonoxT (param = ref ref = 'T1') race(param = ref ref = '0') CIGTC1(param = ref ref = '3') HYPTMDC4_01_2(param = ref ref = '0')   DIABTSC2(param = ref ref = '0') CHOLMDC4_01_2 (param = ref ref = '0');
strata centerimt/list;
weight  WEIGHT_OVERALL;
model fu_mort15*dead15(0) = MonoxT race CARMRIAGE CHOLMDC4_01_2 DIABTSC2 HYPTMDC4_01_2 CIGTC1  BMI CLAA2 CLAA4 SBPF20 SBPF21 PACKYRC1 CLAA3/df = none rl risklimits ties=efron;
where sex = 0;
title 'Model 2, All-cause mortality vs mMPO tertiles in men';
run;
proc surveyphreg data = E;
format sex sexf.  MonoxT tertf.;
class race(param = ref ref = '0') CIGTC1(param = ref ref = '3') HYPTMDC4_01_2(param = ref ref = '0')   DIABTSC2(param = ref ref = '0') CHOLMDC4_01_2 (param = ref ref = '0');
strata centerimt/list;
weight  WEIGHT_OVERALL;
model fu_mort15*dead15(0) = MonoxT race CARMRIAGE CHOLMDC4_01_2 DIABTSC2 HYPTMDC4_01_2 CIGTC1  BMI CLAA2 CLAA4 SBPF20 SBPF21 PACKYRC1 CLAA3/df = none rl risklimits ties=efron;
where sex = 0;
title 'Model 2, All-cause mortality vs mMPO tertiles in men p for trend';
run;

*females;
proc surveyphreg data = E;
format sex sexf.  MonoxT tertf.;
class MonoxT (param = ref ref = 'T1') race(param = ref ref = '0') CIGTC1(param = ref ref = '3') HYPTMDC4_01_2(param = ref ref = '0')   DIABTSC2(param = ref ref = '0') CHOLMDC4_01_2 (param = ref ref = '0');
strata centerimt/list;
weight  WEIGHT_OVERALL;
model fu_mort15*dead15(0) = MonoxT race CARMRIAGE CHOLMDC4_01_2 DIABTSC2 HYPTMDC4_01_2 CIGTC1  BMI CLAA2 CLAA4 SBPF20 SBPF21 PACKYRC1 CLAA3/df = none rl risklimits ties=efron;
where sex = 1;
title 'Model 2, All-cause mortality vs mMPO tertiles in women';
run;
proc surveyphreg data = E;
format sex sexf.  MonoxT tertf.;
class race(param = ref ref = '0') CIGTC1(param = ref ref = '3') HYPTMDC4_01_2(param = ref ref = '0')   DIABTSC2(param = ref ref = '0') CHOLMDC4_01_2 (param = ref ref = '0');
strata centerimt/list;
weight  WEIGHT_OVERALL;
model fu_mort15*dead15(0) = MonoxT race CARMRIAGE CHOLMDC4_01_2 DIABTSC2 HYPTMDC4_01_2 CIGTC1  BMI CLAA2 CLAA4 SBPF20 SBPF21 PACKYRC1 CLAA3/df = none rl risklimits ties=efron;
where sex = 1;
title 'Model 2, All-cause mortality vs mMPO tertiles in women p for trend';
run;

*Events, person-years, incidence rates, CI;
*mort;
data Events;
set E;
keep WEIGHT_OVERALL DEAD15 inc_hf15 Allinc fu_mort15 fu_HF fu_Allinc MonoxT;
run;
proc summary data = Events nway;
var DEAD15 fu_mort15;
class MonoxT;
weight  WEIGHT_OVERALL;
output out = rates  sum= DEAD15 fu_mort15;
run;
data rates;
set rates;
_rate = 1000*(DEAD15/fu_mort15);
CI_LOW=_RATE/EXP(1.96*SQRT(1/DEAD15));
  CI_HIGH=_RATE*EXP(1.96*SQRT(1/DEAD15));
RUN;

PROC PRINT data= rates NOOBS;
  VAR MonoxT DEAD15 fu_mort15 _RATE CI_LOW CI_HIGH;
  FORMAT _RATE CI_LOW CI_HIGH;
title 'Number of events by mMPO tertile';
      RUN;

proc means data = Events sum mean median min max;
var DEAD15 fu_mort15;
weight  WEIGHT_OVERALL;
title ' events of All-cause mortality by mMPO tertile';
run;
ods rtf close;

								
